# Supplementary material for: Evaluation of Porous (Poly(lactide-co-glycolide)-co-(ε-caprolactone)) Polyurethane for Use in Orthopedic Scaffolds
Source: Molecules. 2024 Feb 7;29(4):766. doi: 10.3390/molecules29040766 (PMC10891616; doi:10.3390/molecules29040766)
Supplement: Supplementary file 1 [file molecules-29-00766-s001.zip]

Archive with 1 entries (1 files):
- molecules-2849871-supplementary.pdf
